# Supplementary material for: Proxy evidence for state-dependence of climate sensitivity in the Eocene greenhouse
Source: Nat Commun. 2020 Sep 7;11:4436. doi: 10.1038/s41467-020-17887-x (PMC7477227; doi:10.1038/s41467-020-17887-x)
Supplement: Supplementary file 3 — Supplementary Data 1 [file 41467_2020_17887_MOESM3_ESM.xlsx]

## Sheet: Table 1-revise
Supplementary Data 1: Site core information, foraminifera samples, analyses, and calculations
IODP	H	Cor	Sc	Depth (mbsf)	Age (Ma)	Foraminiferal Species	Size fraction	δ11B (‰)*	2 s.d.†	Mg/Ca (mmol/mol)	Al/Ca (μmol/mol)		T (oC)	CO2 (ppm)	-2 s.d.	2 s.d.	pH	-2 s.d.	2 s.d.		T. sacculifer processing	CO2 (ppm)	-2 s.d.	2 s.d.	pH	-2 s.d.	2 s.d.
1260	A	6	6	45.655	40.338	A. rohri	250-300	14.953	0.226704	4.07534	13.8913		35.7291	1001.93	162.552	185.121	7.70803	0.033843	0.0316205			1152.8	202.035	222.572	7.67815	0.0333442	0.0316032
1260	A	8	3	60.285	40.933	A. rohri	250-300	15.0977	0.19866	3.97339	23.734		35.2796	918.966	158.443	172.193	7.73147	0.0336763	0.0311698			1040.73	163.819	194.175	7.70269	0.0295821	0.0303439
1260	A	10	4	81.685	41.796	A. rohri	250-300	15.2785	0.229096	3.42911	16.9242		32.6659	790.988	134.699	147.069	7.78204	0.0320792	0.0334488			875.795	140.425	162.098	7.75986	0.0314094	0.0298935
1260	A	15	4	130.385	43.763	A. rohri	250-300	14.91	0.266866	3.9411	60.1288		35.1348	1018.58	181.822	207.155	7.70975	0.0361023	0.0354393			1176.83	216.65	230.059	7.67812	0.0384686	0.035873
1260	A	17	4	147.785	44.825	A. praetopilensis	250-300	15.0623	0.220516	3.95185	52.8025		35.1832	927.036	148.515	188.777	7.72822	0.0353002	0.0330682			1065.54	171.264	202.24	7.69904	0.0317832	0.0311181
1260	A	19	1	163.63	45.701	A. praetopilensis	250-300	15.1937	0.144242	3.74758	20.0321		34.2415	848.102	123.879	131.515	7.75599	0.0283931	0.0241086			955.069	132.328	140.566	7.72931	0.026572	0.025444
1258	A	4	1	24.235	46.571	A. praetopilensis	250-300	14.7645	0.183247	3.61875	6.96887		33.6209	1084.14	178.38	190.522	7.70643	0.0316991	0.031431			1268.23	201.813	237.163	7.67275	0.0290409	0.0285425
1258	B	4	2	34.56	47.496	M. aragonensis	250-355	14.3915	0.256891	3.98493	80.1385		35.3311	1420.45	262.073	307.892	7.6355	0.0368667	0.0407658			1775.33	343.457	414.018	7.58914	0.0464665	0.0367244
1258	B	5	2	43.035	48.137	A. soldadoensis	250-300	13.9651	0.260522	estimated from neighboring sample			35.3311	1907.63	364.241	472.226	7.57172	0.0479563	0.0426096			2553.93	520.874	645.508	7.50754	0.0461668	0.042449
1258	A	6	5	49.085	49.001	A. rohri	250-300	14.06	0.230814	3.83223	556.319		34.6378	1754.53	327.967	413.596	7.59407	0.040037	0.0389444			2319.99	443.66	568.018	7.53508	0.0432093	0.0387683
1258	A	7	3	56.04	49.831	A. soldadoensis/angulosa	250-300	14.5809	0.230662	3.8752	551.456		34.8357	1226.98	211.243	266.015	7.66982	0.0355773	0.035205			1506.87	267.639	278.641	7.62764	0.0346209	0.034392
1258	B	8	2	72.08	50.705	A. soldadoensis/angulosa	250-300	14.7958	0.227834	4.78089	701.962		38.562	1157.47	211.376	221.021	7.65711	0.0351687	0.0340443			1366.8	238.942	286.558	7.62138	0.0354057	0.0336542
1258	A	9	2	73.935	50.856	A. soldadoensis/angulosa	250-300	14.7656	0.233862	4.17071	534.695		36.1395	1135.38	187.47	235.291	7.67679	0.0329573	0.0379521			1325.67	222.047	287.488	7.64412	0.0390419	0.0338069
1258	A	10	4	86.565	51.98	A. soldadoensis/angulosa	250-300	14.5741	0.253465	4.45036	1615.38		37.2909	1285.1	217.555	286.79	7.64054	0.0378271	0.0376778			1561.78	263.624	362.262	7.60033	0.0389656	0.0349806
1258	A	10	4	86.565	51.98	A. soldadoensis/angulosa	250-300	15.0069	0.23101	4.64098	1793.45		38.035	1011.62	171.263	207.349	7.68869	0.0355104	0.0345961			1169.26	199.123	208.766	7.65874	0.0330036	0.0362827
1258	B	13	2	120.235	53.628	M. subbotinae	250-300	14.9391	0.258872	4.26121	2442.56		36.5204	1027.76	179.054	214.705	7.69712	0.0359838	0.034986			1176.85	205.929	240.142	7.66695	0.0369271	0.0339006
1258	C	4	6	156.377	54.678	M. subbotinae	250-300	15.6226	0.228152	3.37541	18.3575		32.3858	647.832	97.4888	122.7	7.8261	0.0317072	0.0320645			702.792	112.082	132.493	7.80894	0.0322597	0.0295431
1258	A	18	2	160.537	55.541	M. subbotinae	250-300	15.2868	0.220565	3.71531	183.99		34.0881	796.671	127.043	163.035	7.76827	0.0314757	0.0312628			897.63	141.856	159.603	7.74395	0.0300502	0.0317728
865	B	3	1	18	35.6075	T. ampliapertura	250-300	15.0447	0.222987	3.61445	59.984		33.5998	910.303	160.457	180.671	7.74433	0.031689	0.0314331			1041.12	158.467	189.955	7.71631	0.0321381	0.0306615
865	B	3	3	21.5	36.3964	T. ampliapertura	250-300	15.0671	0.298043	3.24129	17.0487		31.6665	871.975	157.483	199.349	7.7681	0.0357197	0.0403277			984.921	175.946	231.249	7.74113	0.0402996	0.0371933
865	B	3	5	24.015	36.9633	T. ampliapertura	300-355	15.0631	0.261697	3.47772	4.14438		32.9156	883.004	138.916	190.951	7.75536	0.0327111	0.0377464			1007.15	177.479	188.711	7.72614	0.0333815	0.0334299
865	B	3	5	24.015	36.9633	T. ampliapertura	250-300	15.186	0.256841	3.48104	4.6148		32.9326	830.598	146.535	167.983	7.76837	0.0337618	0.0355475			947.812	176.666	170.966	7.74283	0.0339053	0.032901
865	B	3	7	27	37.6361	T. ampliapertura	300-355	15.1807	0.565932	3.5	7.6		33.0289	814.009	203.906	334.089	7.77096	0.0619291	0.0669191			935.464	232.67	355.741	7.74334	0.0655446	0.0565981
865	B	4	2	29.1	38.1094	A. topilensis	250-300	15.1397	0.295206	4.1	9.5		35.8361	898.797	160.363	209.275	7.73051	0.0367337	0.039786			1021.77	195.68	223.184	7.70396	0.0391671	0.0373903
865	B	4	4	32.08	38.7811	A. topilensis	250-300	15.1604	0.190458	4.13	5.73		35.9655	893.233	157.318	156.401	7.73261	0.0324121	0.0296559			1004.64	162.579	177.91	7.70604	0.0288466	0.0292317
865	B	4	4	32.08	38.7811	A. praetopilensis	250-300	15.1774	0.213147	4.13366	1.86731		35.9812	887.006	153.247	169.966	7.73255	0.0319954	0.0331738			998.864	151.226	182.731	7.70707	0.0298982	0.0304642
865	B	4	4	32.08	38.7811	A.rohri	300-355	15.0613	0.25928	4.19487	2.91137		36.242	950.089	172.857	207.793	7.716	0.0345957	0.0358003			1079.93	182.57	226.059	7.68828	0.0359212	0.0349351
865	B	4	4	32.08	38.7811	T.cerroazulensis	250-300	15.0294	0.290378	3.88414	13.6204		34.8765	947.837	180.3	191.912	7.72676	0.0369053	0.0379268			1075.61	196.504	253.434	7.6988	0.0371622	0.0382711
865	B	4	6	35.03	39.446	A. rohri	250-300	15.3564	0.349883	4	18.5		35.398	787.866	159.629	188.682	7.76247	0.0380268	0.0433866			877.632	170.76	207.994	7.73944	0.0425006	0.0389518
865	B	4	6	35.03	39.446	A. topilensis	250-300	15.0228	0.246359	3.93	4.75		35.0848	945.833	151.977	195.632	7.72531	0.0352827	0.0362927			1090.63	178.448	206.496	7.69462	0.0361442	0.0329378
865	B	5	2	38.6	40.2506	A. rohri	250-300	14.9976	0.238343	4.1	4.7		35.8361	966.731	165.528	219.376	7.71467	0.0344176	0.0355251			1127.1	201.794	216.336	7.68338	0.0352073	0.0342737
865	B	5	4	41.56	40.9178	A. rohri	250-300	15.1678	0.251522	3.8	6.9		34.488	864.554	143.348	177.078	7.74841	0.0351756	0.0349044			978.139	165.199	205.187	7.72247	0.0341206	0.0328985
865	B	5	6	44	41.4678	A. rohri	250-300	15.0057	0.284588	3.9	6.6		34.9488	963.439	180.515	195.689	7.72188	0.0392645	0.0372174			1094.24	202.813	241.418	7.69352	0.03761	0.0391652
865	B	6	2	48.08	42.3874	A. rohri	250-300	15.1228	0.239899	3.8	6.8		34.488	885.728	148.839	185.399	7.7444	0.0332107	0.0360343			1004.24	166.515	206.439	7.71586	0.0330656	0.0326875
865	B	6	4	51.1	43.068	A.praetopilensis	250-300	15.0172	0.252095	3.8	3.5		34.488	945.052	173.516	199.581	7.73029	0.0362438	0.0353414			1084.99	189.931	220.116	7.70015	0.0350023	0.0366726
865	B	6	4	51.1	43.068	A. praetopilensis	250-300	15.0297	0.233969	4.0323	4.11755		35.5407	955.125	159.991	182.424	7.71954	0.0324331	0.0317627			1092.97	183.865	211.222	7.69213	0.0347425	0.0320689
865	B	7	5	52.5	43.3836	A. praetopilensis	250-300	15.1613	0.202318	3.70515	4.37351		34.0395	857.895	142.82	155.432	7.75247	0.0305479	0.0295545			974.418	153.529	184.736	7.72622	0.0302009	0.0291588
865	B	6	6	54.1	43.7442	A. praetopilensis	250-300	14.901	0.173378	4.27074	7.21086		36.56	1044.29	161.857	201.504	7.69359	0.0289238	0.0338303			1222.63	208.799	208.502	7.65899	0.0282675	0.0303946
865	B	7	2	57.62	44.5376	A. praetopilensis	250-300	14.8361	0.244578	3.98014	3.83463		35.3097	1063.92	181.001	209.438	7.69856	0.0349044	0.0363302			1241.36	222.406	248.268	7.66349	0.0368791	0.0364505
865	B	7	3	59.11	44.8734	A. rohri	250-300	14.8821	0.252515	3.78191	3.15984		34.4033	1014.87	187.637	197.443	7.7153	0.0354426	0.0357364			1197.28	213.201	232.766	7.68146	0.0385596	0.0337776
865	B	7	3	59.11	44.8734	A. mcgowrani	250-300	14.895	0.219747	3.98453	4.08383		35.3292	1023.7	170.654	208.225	7.70473	0.0337418	0.0309203			1193.38	189.177	231.462	7.67244	0.0345118	0.0329346
865	B	7	3	59.11	44.8734	A. praetopilensis	250-300	15.0953	0.241283	3.81882	4.65811		34.5756	895.031	152.678	187.419	7.73913	0.0329944	0.0339163			1034.1	181.661	197.499	7.71125	0.0339818	0.0337169
865	B	7	3	59.11	44.8734	T. frontosa	250-300	15.0862	0.264137	3.40501	3.45249		32.5407	874.279	152.808	184.721	7.75929	0.0369083	0.0349606			1000.12	190.098	200.56	7.73287	0.03662	0.0355049
865	B	7	4	60.58	45.2048	A. praetopilensis	250-300	15.0067	0.185486	3.96659	3.76339		35.2492	958.56	154.148	175.941	7.72191	0.0310181	0.0315441			1101.9	176.041	196.016	7.69125	0.0320579	0.0283508
865	B	7	4	60.58	45.2048	A. praetopilensis	250-300	14.7072	0.229782	3.73834	5.61533		34.1977	1116.12	197.956	235.121	7.69477	0.0331936	0.0357339			1341.23	226.609	279.326	7.65553	0.0357051	0.0344217
865	B	7	6	63.015	45.7536	A. praetopilensis	250-300	14.8652	0.218842	3.71748	5.74766		34.0985	1030.3	174.939	197.158	7.71479	0.0352075	0.0329569			1188.42	207.186	234.245	7.68291	0.0338389	0.032762
865	B	8	1	65.515	46.3171	A. pseudotopilensis	250-300	14.951	0.230699	4.04187	5.75206		35.5828	1004.96	172.239	205.135	7.70859	0.0325399	0.0338264			1154.02	197.061	230.651	7.67856	0.0326211	0.0332685
865	B	8	2	67.015	46.6552	A. pseudotopilensis	250-300	15.0205	0.233404	4.08223	4.29102		35.759	962.399	154.471	188.06	7.71692	0.0316883	0.0332896			1103.31	189.578	210.042	7.68727	0.0342856	0.0335083
865	B	8	4	70.015	47.3313	A. pseudotopilensis	250-300	14.7871	0.1431	3.76103	5.48418		34.3051	1070.43	163.183	192.966	7.70357	0.0294877	0.0288436			1273.28	198.392	206.746	7.66673	0.0253434	0.0278002
865	B	8	6	73.05	48.0154	A. pentacamerata	300-355	14.6739	0.210603	3.55554	2.6756		33.3083	1136.71	197.22	200.918	7.69954	0.0326666	0.0346735			1355.73	228.579	259.431	7.65997	0.0306828	0.0332128
865	B	8	6	73.05	48.0154	G. nuttalli/Gk. Transition	250-300	14.961	0.260489	4.67413	5.96458		38.1613	1039.03	184.788	215.675	7.68336	0.0358278	0.0392257			1205.09	210.745	244.921	7.65125	0.0383546	0.0364417
865	B	9	3	78.015	49.1345	A. quetra	250-300	14.8076	0.257313	5.09231	27.5946		39.6815	1185.02	211.332	255.2	7.64258	0.037297	0.0374071			1373.14	236.043	309.032	7.61077	0.039428	0.0378224
865	B	9	5	81.05	49.8186	A. quetra	250-300	14.8916	0.254836	5.09231	27.5946		39.6815	1116.42	207.651	256.928	7.65742	0.0357039	0.0380616			1306.05	230.927	273.171	7.62312	0.0374906	0.0365947
1407	A	12	CC	102.83	48.1125	A. pseudotopilensis	300-355	14.3146	0.24792	3.55429	42.3611		33.302	985.122	222.339	274.013	7.65035	0.0412143	0.0385368			1240.76	270.103	361.426	7.60016	0.0439308	0.0402805
1409	C	13	CC	116.28	49.9907	M. crater	355-400	13.7544	0.250546	3.42892	9.76354		32.6649	1476.54	342.11	400.719	7.56695	0.0450722	0.0410281			2076.65	504.19	623.658	7.49125	0.0467995	0.0472707
1409	C	13	CC	116.28	49.9907	P. broedermanni	250-300	13.6952	0.246938	3.09606	18.9481		30.8532	1491.93	360.518	477.801	7.57697	0.0493673	0.0401419			2112.02	510.416	620.016	7.50099	0.0504389	0.0452834
1409	B	13	3	116.46	50.5416	A. cuneicamerata	250-300	13.3723	0.261417	3.91794	193.66		35.0302	2127.59	539.589	689.829	7.4701	0.0466773	0.0466617			3326.27	902.925	1238.98	7.37177	0.0651845	0.0565205
1409	B	13	3	117.01	50.5938	A. cuneicamerata	250-300	13.3302	0.336135	3.57156	45.99		33.388	2157.37	592.089	897.569	7.47883	0.0663898	0.0562279			3374.71	957.989	1551.27	7.38003	0.0772101	0.0640846
1409	B	13	3	117.11	50.6032	A. cuneicamerata	250-300	13.3685	0.265802	3.8333	47.48		34.6428	2117.77	535.375	667.099	7.47436	0.0512103	0.0465934			3328.88	902.563	1178.71	7.37603	0.0623279	0.0548072
1409	B	13	3	117.11	50.6032	A. pseudotopilensis	212-250	13.3201	0.355802	4.16995	49.76		36.1363	2275.91	637.015	912.064	7.44725	0.0669077	0.0595542			3690.4	1147.1	1935.91	7.34157	0.0827101	0.0731282
1409	B	13	4	117.31	50.6222	A. cuneicamerata	250-300	13.3399	0.258757	3.71067	22.45		34.0659	2164.98	558.784	739.21	7.47374	0.0487298	0.0470135			3400.3	918.183	1353.41	7.37531	0.0644604	0.0557812
1409	B	13	4	118.51	50.683	A. cuneicamerata	250-300	13.586	0.245962	3.7105	205.29		34.0651	1735.79	418.078	487.797	7.52257	0.0473413	0.0412078			2563.22	632.657	749.918	7.43622	0.0502711	0.0478372
1409	C	16	CC	131.24	51.2885	M. crater	300-355	13.4844	0.242843	3.64104	12.79		33.7298	1881.72	450.593	580.648	7.50507	0.049102	0.0455882			2855.41	688.15	916.158	7.41462	0.0532573	0.0498991
1409	C	17	3	134.81	51.6049	A. pseudosubsphaerica	250-300	14.1734	0.260834	3.90347	56.54		34.9646	1123.64	251.246	330.251	7.6082	0.0396674	0.0386106			1454.38	331.828	389.983	7.55288	0.0427922	0.0405051
1409	C	17	3	135.11	51.6315	A. pseudosubsphaerica	250-300	13.9787	0.262959	3.78399	132.9		34.4131	1276.03	300.758	365.305	7.5849	0.0413733	0.0366251			1730.5	423.089	517.16	7.52209	0.0462125	0.0416247
1409	C	17	3	135.11	51.6315	A. pseudotopilensis	212-300	13.9634	0.330792	4.28171	222.36		36.6055	1345.44	327.168	444.23	7.55725	0.0519037	0.048781			1821.79	453.067	573.98	7.4944	0.0548609	0.0491312
1409	C	17	3	135.41	51.6581	A. pseudosubsphaerica	250-300	13.6505	0.269075	3.87553	216.45		34.8372	1671.15	435.666	532.594	7.52375	0.0503432	0.0472027			2390.35	600.146	854.828	7.44476	0.0558691	0.0505754
1409	C	17	3	135.41	51.6581	A. pseudosubsphaerica	250-300	13.8054	0.25054	4.0088	90.88		35.437	1489.02	354.314	416.256	7.54461	0.0421375	0.0389126			2069.43	476.75	670.905	7.47197	0.0491771	0.0453876
1409	C	17	3	135.41	51.6581	A. pseudotopilensis	212-300	13.9013	0.257959	4.20355	205.28		36.2786	1407.67	322.567	418.569	7.54973	0.0412435	0.037438			1922.24	457.52	557.892	7.48404	0.0438549	0.044414
1409	C	17	3	136.01	51.7112	A. pseudosubsphaerica	250-300	13.5147	0.287401	4.0464	98.75		35.6027	1912	490.953	668.356	7.4891	0.053613	0.0477599			2893.46	776.019	1047.09	7.40201	0.061255	0.0539817
1409	B	17	2	143.64	52.8817	M. subbotinae	300-355	13.9336	0.246052	3.47796	142.749		32.9169	1284.47	284.373	389.301	7.59325	0.0437908	0.0392041			1738.22	417.148	494.684	7.52925	0.0438192	0.0437386
1409	B	17	2	143.64	52.8817	A. soldadoensis	300-355	14.3851	0.253213	3.50477	174.247		33.0531	940.435	207.18	252.46	7.66287	0.0433503	0.0385917			1166.72	269.107	313.532	7.6147	0.0404195	0.0389157
1409	B	18	2	153.13	53.8715	M. subbotinae	300-355	14.4957	0.252539	3.43707	124.353		32.707	869.397	196.85	228.193	7.68189	0.0390429	0.0388492			1057.56	240.887	281.985	7.63872	0.0411808	0.0364348
* Turborotalia δ11B are corrected to mixed layer δ11B, following the approach described in the methods (+1.02‰ ± 0.04‰ )
† Reprecents typically the long term precision of consistency standards, unless the precision of replicates is larger
